# Supplementary material for: A glibenclamide-sensitive TRPM4-mediated component of CA1 excitatory postsynaptic potentials appears in experimental autoimmune encephalomyelitis
Source: Sci Rep. 2022 Apr 9;12:6000. doi: 10.1038/s41598-022-09875-6 (PMC8994783; doi:10.1038/s41598-022-09875-6)
Supplement: Supplementary file 1 — Supplementary Information 1. [file 41598_2022_9875_MOESM1_ESM.xlsx]

## Sheet: Figure 1
Panel E	all recordings from organotypic slice cultures made from male mice
Peak Ca2+	Baseline	9P	Washout		normalized Baseline	normalized 9P	normalized Washout
Cell 1 spine1	2.89009	2.72948	2.41753		1	0.944428	0.83649
Cell 1 spine2	1.89429	3.4277	3.06296		1	1.80949	1.61694
Cell 1 spine3	1.78138	2.09291	1.58413		1	1.17488	0.889271
Cell 2 spine1	2.89743	0.641428	0.737782		1	0.221378	0.254633
Cell 2 spine2	1.71965	0.385932	0.388231		1	0.224425	0.225762
Cell 2 spine3	3.43956	1.8833	2.17001		1	0.547541	0.630899
Cell 2 spine4	3.45467	1.75282	1.01781		1	0.507376	0.294617
Cell 3 spine1	5.25567	5.43371	6.42323		1	1.03388	1.22215
Cell 3 spine2	2.16698	2.10992	4.80925		1	0.97367	2.21934
cell 4 spine 1	2.48284	2.75571	2.52344		1	1.1099	1.01635
cell 4 spine2	5.38197	3.97936	3.67231		1	0.739387	0.682336
cell 4 spine3	2.19718	2.0745	2.2068		1	0.944165	1.00438
cell 4 spine 4	1.81389	3.4026	2.32151		1	1.87586	1.27985
cell 4 spine 5	1.0113	0.932323	1.28879		1	0.921905	1.27439
AUC Ca2+	Baseline	9P	Washout		normalized Baseline	normalized 9P	normalized Washout
Cell 1 spine1	196.422	192.048	164.005		1	0.977731	0.83496
Cell 1 spine2	157.572	269.59	278.186		1	1.71091	1.76546
Cell 1 spine3	105.837	143.562	99.6318		1	1.35645	0.941374
Cell 2 spine1	98.5349	5.08671	9.15885		1	0.0516234	0.0929503
Cell 2 spine2	24.2297	-11.6512	-12.797		1	-0.480863	-0.528153
Cell 2 spine3	127.532	49.4189	48.6972		1	0.387501	0.381842
Cell 2 spine4	116.129	44.6993	16.006		1	0.384909	0.137829
Cell 3 spine1	300.394	299.092	363.92		1	0.995665	1.21148
Cell 3 spine2	92.5275	73.9488	234.972		1	0.79921	2.53948
cell 4 spine 1	122.325	124.942	123.889		1	1.02139	1.01279
cell 4 spine2	255.347	160.949	181.774		1	0.630317	0.711871
cell 4 spine3	121.018	99.4161	120.616		1	0.8215	0.996681
cell 4 spine 4	68.9121	114.595	74.7974		1	1.66292	1.0854
cell 4 spine 5	51.9404	26.2395	60.8285		1	0.505185	1.17112
Panel F	all recordings from organotypic slice cultures made from male mice
Peak Ca2+	Baseline	9P	Washout		normalized Baseline	normalized 9P	normalized Washout
Cell 1 Dend	0.735361	1.0204	0.748598		1	1.40711	1.04651
Cell 2 Dend	0.67307	1.18387	0.795419		1	1.77795	1.20562
Cell 3 Dend	2.12525	1.53708	2.50211		1	0.749887	1.18495
Cell 4 Dend	0.771963	0.688142	0.805676		1	0.956769	1.09653
Cell 5 dend	3.26504	2.42168	3.6117		1	0.86252	1.34428
AUC Ca2+	Baseline	9P	Washout		normalized Baseline	normalized 9P	normalized Washout
Cell 1 Dend	52.7608	84.1325	56.262		1	1.5946	1.06636
Cell 2 Dend	25.4861	10.6544	-1.96506		1	0.418048	-0.0771035
Cell 3 Dend	121.44	78.8289	148.714		1	0.64912	1.2246
Cell 4 Dend	50.6885	33.0438	44.3391		1	0.6519	0.874736
Cell 5 dend	178.572	103.116	207.126		1	0.577448	1.1599
* average from 2 dendrite crossings per cell

## Sheet: Figure 2
Panel B
wild type	Peak EPSP (mV)			AUC EPSP (mV*ms)				norm Peak			norm AUC
	baseline	9-phenanthrol		baseline	9-phenanthrol			baseline	9-phenanthrol		baseline	9-phenanthrol
	17.7126	7.75405		1100.77	392.408			1	0.371853		1	0.356487
	7.30733	4.44364		349.27	289.799			1	0.608108		1	0.829729
	12.8181	17.7228		855.427	1387.77			1	1.38264		1	1.62231
	37.1177	36.7131		845.553	887.94			1	0.9891		1	1.05013
	34.3614	39.6392		2422.65	2112.17			1	1.1536		1	0.871845
Panel D
TRPM4 KO	Peak EPSP (mV)			AUC EPSP (mV*ms)				norm Peak			norm AUC
	baseline	9-phenanthrol		baseline	9-phenanthrol			baseline	9-phenanthrol		baseline	9-phenanthrol
	82.3912	48.067		6494.08	2793.41			1	0.5834		1	0.430147
	24.5151	9.01574		1252.89	457.997			1	0.367763		1	0.365553
	24.3532	10.2297		1901.97	920.077			1	0.420053		1	0.483748
	26.953	20.6225		2192.15	1709.84			1	0.765128		1	0.779981
	16.653	27.9541		1572.13	2642.69			1	1.67863		1	1.68096
Panel F
wild type	Peak EPSP (mV)			AUC EPSP (mV*ms)				norm Peak			norm AUC
	baseline	glibenclamide		baseline	glibenclamide			baseline	glibenclamide		baseline	glibenclamide
	15.2461	7.75405		1084.43	542.809			1	0.508593		1	0.500548
	10.7766	30.8827		572.132	1607.17			1	2.86573		1	2.8091
	41.0717	21.7358		3891.21	2192.09			1	0.529215		1	0.563345
	88.9117	90.1731		6854.13	8728.81			1	1.01419		1	1.27351
	22.3571	55.2727		1471.27	2950.06			1	2.47227		1	2.0051
Panel H
TRPM4 KO	Peak EPSP (mV)			AUC EPSP (mV*ms)				norm Peak			norm AUC
	baseline	glibenclamide		baseline	glibenclamide			baseline	glibenclamide		baseline	glibenclamide
	40.4918	57.972		2045.84	2958.67			1	1.4317		1	1.44619
	20.1487	22.5502		1769.16	2062.41			1	1.11919		1	1.16575
	32.6341	35.9031		2386.52	2529.72			1	1.10017		1	1.06
	29.9866	37.8227		3018.21	3735.39			1	1.26132		1	1.23762
	93.6426	93.472		8786.59	9708.99			1	0.998178		1	1.10498
	33.2955	28.2873		2791.6	2538.97			1	0.849583		1	0.909505

## Sheet: Figure 3
	WT	KO	KO	KO	WT	WT	WT	KO	WT	KO	WT	KO			WT	KO	KO	KO	WT	WT	WT	KO	WT	KO	WT	KO
Animal #'s	2173	2194	2185	2188	2176	2327	2329	2332	2343	2346	2344	2342		Animal #'s	2173	2194	2185	2188	2176	2327	2329	2332	2343	2346	2344	2342
sex	M	F	M	M	M	F	F	M	F	M	M	F			M	F	M	M	M	F	F	M	F	M	M	F
Day	Score	Score	Score	Score	Score	Score	Score	Score	Score	Score	Score	Score		Day	Weight	Weight	Weight	Weight	Weight	Weight	Weight	Weight	Weight	Weight	Weight	Weight
0	0	0	0	0	0	0	0	0	0	0	0	0		0						22.9	23.1	27.4	21.3	24.4	28.6	24.9
1	0	0	0	0	0	0	0	0	0	0	0	0		1										23.1	25.9	22.9
2	0	0	0	0	0	0	0	0	0	0	0	0		2							22.8	26.5	22	23.6	25.2	22.6
3	0	0	0	0	0	0	0	0	0	0	0.5	0		3										23.5	25.5	21.8
4	0	0	0	0	0	0	0	0	0	0	0.5	0		4	25.8	16.7	24	24	22.4					24.3	26.8	21.5
5	0	0	0	0	0	0	0	0	0	0	0.5	1		5										24.3	26.9	21.4
6	0	0	0	0	0	0	0	0	0	0.5	0.5	2		6	25.3	18.4	25	24.9	22.8	24.3	21.4	25.4	19.8	24.1	26.7	21.2
7	0	0	0	0	0	0	0	0	0	0.5	0.5	2.25		7						24.5	24.6	25.6	22.1	23.4	26.1	21.4
8	0.5	0	0.5	0	0	1	0	0	0	1	1	2.5		8	23.9	18.7	25.6	25.1	23.8	24.5	24.6	25.9	22.6	22.9	24.3	21.4
9	2.5	0	0.75	0	0.5	2	0	0	0	2.5	2	2.5		9	23.2	18.6	24.1	25.1	22.1	24.1	23.4	26.3	21.8	21.8	23.9	21.4
10	3.5	0.5	1	0.5	1.5	2.5	0	0	0	3.25	3	2.5		10	20	18.7	23.2	25.3	21.7	23.8	22.9	26.7	21	20.7	23.2	21.4
11	3.5	1.25	3.5	0.5	1.25	3.5	1	1	0			2.25		11	20.8	17.2	21.4	24.4	20.5	23.1	21.2	25.3	22			21.7
12	3	1.5	3.5	2	2	3	1.5	1.5	1			2		12	20.5	15.2	21	22	19.6	22.2	19.1	23.7	18			21.8
13		3.25	3.5	3	2		3.75	3.25	2.75			2		13		14.3	20.7	22	19	21.2	16.8	20.8	16			23.1
14		2.75	3.5	3.5	2.5		3.5	3.75	3.75					14		14.6	19.9	21.7	20.3		15.6	21.9	18.2
15			3.5	3	3			3.75	3.5					15			20.2	21.3	20.1			21.8	17.9
16				2.75	3				3.25					16				22.2	21.2				18.2
17					3									17					20.8
18					2.75									18					20.6

## Sheet: Figure 4
Panel B
wild type	Peak EPSP (mV)			AUC EPSP (mV*ms)				norm Peak			norm AUC
	baseline	9-phenanthrol		baseline	9-phenanthrol			baseline	9-phenanthrol		baseline	9-phenanthrol
	5.05389	7.15603		298.108	436.906			1	1.41595		1	1.4656
	23.0322	18.6231		2617.62	1988.49			1	0.808568		1	0.759659
	94.8581	96.3956		10513	10321			1	1.01621		1	0.981728
	21.7825	17.7566		2495.19	1894.05			1	0.815178		1	0.75908
Panel D
wild type	Peak EPSP (mV)			AUC EPSP (mV*ms)				norm Peak			norm AUC
	baseline	glibenclamide		baseline	glibenclamide			baseline	glibenclamide		baseline	glibenclamide
	65.6131	26.1841		4355.38	2849.25			1	0.399068		1	0.391275
	4.31332	3.29921		227.251	135.809			1	0.764887		1	0.605073
	61.5992	25.5999		1734.74	1101.18			1	0.415589		1	0.539286
	26.0436	20.3356		1052.73	1084.81			1	0.780828		1	0.981877
	23.6293	19.653		1205.52	1057.75			1	0.831722		1	0.831838
	21.2142	18.5693		1337.88	1487.37			1	0.875325		1	1.06994
	77.4491	74.1943		5130.81	5313.29			1	0.957975		1	1.11839
Panel F
TRPM4 KO	Peak EPSP (mV)			AUC EPSP (mV*ms)				norm Peak			norm AUC
	baseline	glibenclamide		baseline	glibenclamide			baseline	glibenclamide		baseline	glibenclamide
	39.0884	18.3319		2949.43	1968.06			1	0.468984		1	0.667268
	13.4051	12.6009		870.789	836.618			1	0.940012		1	0.960759
	68.7406	53.4964		4469.6	2121.33			1	0.778236		1	0.474613
	24.5453	23.9412		2023.92	1989.67			1	0.975388		1	0.983076
	51.4504	45.0187		2565.04	2791.39			1	0.874991		1	1.08825
	67.3487	69.7451		3458.57	3944.96			1	1.03558		1	1.14063

## Sheet: Figure 5
healthy	EAE
0.99588	1.07212
1.07322	1.0538
0.957463	0.990645
0.996724	1.00829
0.976714	1.0576
